# Supplementary material for: Expression of Pinellia pedatisecta Agglutinin PPA Gene in Transgenic Sugarcane Led to Stomata Patterning Change and Resistance to Sugarcane Woolly Aphid, Ceratovacuna lanigera Zehntner
Source: Int J Mol Sci. 2022 Jun 28;23(13):7195. doi: 10.3390/ijms23137195 (PMC9266654; doi:10.3390/ijms23137195)
Supplement: Supplementary file 1 [file ijms-23-07195-s001.zip]

Archive with 1 entries (1 files):
- ijms-1755254-supplementary.pdf
